# Supplementary material for: BMI-Specific Nutritional Education Priorities for Weight Management in Osteoarthritis
Source: Nutrients. 2025 Jun 20;17(13):2056. doi: 10.3390/nu17132056 (PMC12250860; doi:10.3390/nu17132056)
Supplement: Supplementary file 1 [file nutrients-17-02056-s001.zip]

Archive with 1 entries (1 files):
- nutrients-3685529-supplementary.pdf
